# Supplementary material for: Normalized Metadata Generation for Human Retrieval Using Multiple Video Surveillance Cameras
Source: Sensors (Basel). 2016 Jun 24;16(7):963. doi: 10.3390/s16070963 (PMC4969833; doi:10.3390/s16070963)
Supplement: Supplementary file 1 [file sensors-16-00963-s001.zip]

Archive with 9 entries (9 files):
- SearchByColor.avi
- SearchByColorConstancy.avi
- SearchByDirection.avi
- SearchByRatio.avi
- SearchBySize.avi
- SearchBySpeed.avi
- AutomaticCalibration.avi
- ColorConstancy.avi
- ExistingTechniques.avi
